# Supplementary material for: AR ubiquitination induced by the curcumin analog suppresses growth of temozolomide-resistant glioblastoma through disrupting GPX4-Mediated redox homeostasis
Source: Redox Biol. 2019 Dec 26;30:101413. doi: 10.1016/j.redox.2019.101413 (PMC6940696; doi:10.1016/j.redox.2019.101413)
Supplement: Multimedia component 2 [file mmc2.xml]

<?xml version="1.0" encoding="UTF-8" standalone="no"?><data:data><datasets><author>dabiemhsu@tmu.edu.tw</author><type>0</type><dataset><value>1</value><reason>The data that has been used is confidential</reason><comments/></dataset></datasets></data:data>
